# Supplementary material for: Characterization of a New Hsp110 Inhibitor as a Potential Antifungal
Source: J Fungi (Basel). 2024 Oct 23;10(11):732. doi: 10.3390/jof10110732 (PMC11595998; doi:10.3390/jof10110732)
Supplement: Supplementary file 1 [file jof-10-00732-s001.zip]

Archive with 1 entries (1 files):
- jof-3194541-supplementary.pdf
